# Supplementary material for: DNA methylation study of Huntington’s disease and motor progression in patients and in animal models
Source: Nat Commun. 2020 Sep 10;11:4529. doi: 10.1038/s41467-020-18255-5 (PMC7484780; doi:10.1038/s41467-020-18255-5)
Supplement: Supplementary file 3 — Supplementary Data 1 [file 41467_2020_18255_MOESM3_ESM.xlsx]

## Sheet: Summary
EWAS	Variable name of (meta) p values displayed in manuscript	Number of CpGs with p<1.0e-07
Human	p.MetaAnalysisHD	33
mouse RRBS methylation	meta.p	20
mouse illumina methyatlion	metaP.Cerebellum.Striatum (across the two brain regions) metaP.HD across(cerebellum, striatum, cortex, blood and liver)	6*
sheep	p.MetaAnalysisHD	5
*based on metaP.Cerebellum.Striatum

## Sheet: Human
CHR	bp.hg19	CpG	UCSCRefGeneName	UCSCRefGeneGroup	Z.MetaAnalysisHD	Z.HDEnrollAgg	Z.HD.AdjFemaleRegistry	p.MetaAnalysisHD	p.HDEnrollAgg	p.HD.AdjFemaleRegistry
4	3076557	cg22982173	HTT	1stExon	10.5261	8.17412	6.7121	6.54572e-26	2.25182e-14	3.11206e-11
17	7132489	cg26892702	DVL2	Body	-6.21076	-5.14217	-3.64117	5.27283e-10	6.23221e-07	0.000285729
3	128187274	cg23819669	DNAJB8	TSS1500	-5.87618	-5.5261	-2.78407	4.19847e-09	9.58338e-08	0.00548057
2	175351649	cg19759282	GPR155;GPR155;GPR155;GPR155	5'UTR;1stExon;1stExon;5'UTR	5.86804	5.21486	3.0838	4.40987e-09	4.40518e-07	0.00210408
13	114862324	cg16739503	RASA3	Body	-5.80322	-4.61448	-3.59251	6.50524e-09	6.9371e-06	0.000343983
10	13248241	cg20684718	MCM10;MCM10	Body;Body	-5.67886	-4.41262	-3.6185	1.35596e-08	1.65529e-05	0.000311613
12	117471700	cg04605980			-5.62805	-5.28181	-2.67745	1.82262e-08	3.19009e-07	0.0075553
11	886695	cg06993329	CHID1;CHID1;CHID1;CHID1;CHID1	Body;Body;Body;Body;Body	-5.62552	-5.40584	-2.54985	1.84949e-08	1.74088e-07	0.0109465
17	80041239	cg04683330	FASN	Body	-5.61711	-5.05979	-2.88401	1.94175e-08	9.19481e-07	0.00401892
12	121877851	cg16320626	KDM2B;KDM2B	Body;Body	-5.60142	-5.89713	-2.02448	2.12598e-08	1.43348e-08	0.0432543
3	37048044	ch.3.753362R	MLH1;MLH1;MLH1;MLH1	5'UTR;Body;5'UTR;Body	5.58024	3.94894	3.94271	2.40185e-08	0.000108912	8.62441e-05
16	928338	cg09080920	LMF1	Body	-5.57375	-4.16797	-3.7145	2.49307e-08	4.56308e-05	0.000215153
22	31644558	cg14703589	LIMK2;LIMK2;LIMK2;LIMK2;LIMK2	1stExon;1stExon;5'UTR;Body;5'UTR	-5.56973	-5.092	-2.78479	2.55135e-08	7.90223e-07	0.00546849
12	124798815	cg17859634	FAM101A	Body	-5.52183	-4.97828	-2.83077	3.35489e-08	1.34483e-06	0.00474643
14	74194516	cg04285477	C14orf43;C14orf43	Body;Body	-5.51098	-4.83069	-2.96301	3.56847e-08	2.64607e-06	0.00312497
17	3558246	cg23148992	CTNS;CTNS	Body;Body	-5.48512	-4.5615	-3.19563	4.132e-08	8.74089e-06	0.0014418
19	5455497	cg08117431	ZNRF4;ZNRF4	5'UTR;1stExon	-5.48286	-4.45831	-3.29562	4.185e-08	1.363e-05	0.00101848
2	241069379	cg15115604	MYEOV2	Body	-5.45162	-4.91983	-2.78992	4.99138e-08	1.7614e-06	0.00538326
14	50334860	cg10929299			5.44774	4.89232	2.81195	5.10141e-08	1.99829e-06	0.00503082
19	14530314	cg10585870	DDX39	TSS200	5.4327	4.49102	3.19198	5.55073e-08	1.18496e-05	0.00145995
11	13485203	cg15746396	BTBD10	TSS1500	5.41187	3.82248	3.83106	6.23702e-08	0.000177014	0.000135688
7	44058913	cg14640310	POLR2J4	TSS200	5.39489	4.85912	2.77041	6.85662e-08	2.32537e-06	0.00571399
2	240305369	cg22296756	HDAC4	5'UTR	-5.39464	-4.24743	-3.38175	6.86595e-08	3.29862e-05	0.000749522
19	8373294	cg11543665	CD320;CD320	TSS200;TSS200	5.39446	5.08351	2.54542	6.87291e-08	8.22474e-07	0.0110857
2	25856333	cg05054944	DTNB;DTNB;DTNB;DTNB;DTNB	Body;Body;Body;Body;Body	-5.38697	-4.42176	-3.19657	7.16543e-08	1.59237e-05	0.00143716
16	87311948	cg00284420			-5.37867	-5.13245	-2.47414	7.50363e-08	6.52642e-07	0.0135467
17	7227181	cg24965497	NEURL4;NEURL4	Body;Body	-5.37571	-4.4832	-3.11921	7.62795e-08	1.22538e-05	0.00186902
4	3047190	cg13731523			-5.36702	-4.02951	-3.5606	8.00489e-08	7.94188e-05	0.000388044
17	80179931	cg14517001			-5.36274	-4.48997	-3.09409	8.1969e-08	1.19031e-05	0.00203312
19	48281627	cg20635595	SEPW1	TSS1500	5.35808	4.80144	2.77603	8.41096e-08	3.02035e-06	0.00561683
11	14683035	cg16356630	PDE3B	Body	-5.35236	-4.53502	-3.03437	8.68121e-08	9.8037e-06	0.00247772
4	77227751	cg01200289	STBD1;STBD1	1stExon;5'UTR	5.34667	4.14094	3.4204	8.95859e-08	5.0903e-05	0.000651723
12	92814084	cg11881599	CLLU1OS;CLLU1;CLLU1	3'UTR;TSS1500;TSS1500	5.34289	3.45591	4.10007	9.14787e-08	0.00067461	4.46683e-05

## Sheet: mouse RRBS
CHR.mm10	bp.mm10	CpG	Gene	id	tx_id	type	meta.z	z.Cerebellum	z.Striantum	meta.p	p.Cerebellum	p.Striantum	t.Cerebellum	t.Striantum	n.Cerebellum	n.Striantum
18	63797296	18:63797296	Wdr7	intron:403167	uc008fea.3	mm10_genes_introns	-6.7355	-4.83537	-4.69007	1.63365e-11	1.32901e-06	2.73108e-06	-8.02062	-7.53478	16	16
5	25849011	5:25849011	Actr3b	intron:115154	uc008wtc.2	mm10_genes_introns	-6.39874	-4.32761	-4.72158	1.56662e-10	1.50736e-05	2.34021e-06	-6.4561	-7.63731	16	16
18	63797262	18:63797262	Wdr7	intron:403167	uc008fea.3	mm10_genes_introns	-6.35225	-4.02379	-4.95965	2.12189e-10	5.72687e-05	7.06219e-07	-5.67559	-8.46394	16	16
1	9546680	1:9546680	Rrs1	exon:295	uc007agk.2	mm10_genes_exons	6.12867	4.00908	4.65816	8.86184e-10	6.0955e-05	3.19047e-06	5.64028	7.43246	16	16
5	24514010	5:24514010	Gbx1	intron:129828	uc008wrx.1	mm10_genes_introns	-5.98721	-4.30623	-4.16097	2.13465e-09	1.66063e-05	3.16895e-05	-6.39777	-6.01555	16	16
11	23441493	11:23441493	Usp34	1to5kb:38081	uc007iey.2	mm10_genes_1to5kb	-5.94126	-4.84007	-3.56214	2.82841e-09	1.29796e-06	0.00036784	-8.03691	-4.66028	16	16
5	24998921	5:24998921	Prkag2	1to5kb:17693	uc008wsl.2	mm10_genes_1to5kb	-5.80812	-4.00013	-4.2138	6.31775e-09	6.33082e-05	2.51113e-05	-5.61889	-6.1518	16	16
1	62293423	1:62293423	Pard3b	intron:3894	uc007bfe.2	mm10_genes_introns	-5.79621	-3.94355	-4.25352	6.78322e-09	8.02846e-05	2.10433e-05	-5.48551	-6.25631	16	16
10	35433046	10:35433046					-5.76794	-1.86204	-6.29507	8.02441e-09	0.0625974	3.0727e-10	-2.02304	-15.5819	16	16
8	33920106	8:33920106	Rbpms	intron:211018	uc009lkk.2	mm10_genes_introns	5.67698	3.42288	4.60558	1.37097e-08	0.000619617	4.11323e-06	4.38744	7.26714	16	16
1	9546108	1:9546108	Rrs1	exon:295	uc007agk.2	mm10_genes_exons	5.53043	3.58195	4.23926	3.19449e-08	0.000341044	2.24257e-05	4.70023	6.21858	16	16
5	24795412	5:24795412					-5.48902	-3.34843	-4.41422	4.04166e-08	0.000812722	1.01373e-05	-4.24709	-6.69805	16	16
1	9545576	1:9545576	Rrs1	exon:295	uc007agk.2	mm10_genes_exons	5.45964	3.92947	3.79163	4.77091e-08	8.51335e-05	0.00014966	5.45279	5.14206	16	16
1	9546110	1:9546110	Rrs1	exon:295	uc007agk.2	mm10_genes_exons	5.45383	3.34002	4.37287	4.92958e-08	0.000837733	1.22626e-05	4.23147	6.58136	16	16
5	24900532	5:24900532	Prkag2	intron:129951	uc008wsk.2	mm10_genes_introns	-5.43338	-3.93911	-3.74485	5.52955e-08	8.17831e-05	0.000180501	-5.47518	-5.04038	16	16
5	34762625	5:34762625	Htt	intron:117106	uc008xda.1	mm10_genes_introns	5.41901	4.37025	3.29339	5.99307e-08	1.24106e-05	0.000989879	6.57404	4.14567	16	16
5	26045457	5:26045457					-5.3834	-3.57667	-4.03661	7.30915e-08	0.000347998	5.42296e-05	-4.68956	-5.70654	16	16
5	34762241	5:34762241	Htt	intron:117106	uc008xda.1	mm10_genes_introns	5.34289	2.83699	4.71899	9.14779e-08	0.00455412	2.37014e-06	3.42108	7.95756	15	15
18	69040850	18:69040850					5.33591	3.79874	3.74738	9.5065e-08	0.000145433	0.000178691	5.15767	5.04583	16	16
1	9546094	1:9546094	Rrs1	exon:295	uc007agk.2	mm10_genes_exons	5.32785	2.8926	4.64213	9.93801e-08	0.00382073	3.4484e-06	3.46093	7.38162	16	16

## Sheet: mouse HorvathMammalMethyl40
CHR.mm10	bp.mm10	CpG	gene.mm10	id	type	metaZ.Cerebellum.Striatum	metaP.Cerebellum.Striatum	metaZ.HD	metaP.HD	P.Cerebellum	Z.Cerebellum	P.Striatum	Z.Striatum	P.Blood	Z.Blood	P.Cortex	Z.Cortex	P.Liver	Z.Liver	T.Cerebellum	T.Blood	T.Cortex	T.Liver	T.Striatum
5	34795955	5:34795955	Htt	exon:133136	mm10_genes_exons	-9.69494	3.16837e-22	-14.0657	6.17052e-45	1.36968e-13	-7.39924	2.76395e-10	-6.31147	1.89855e-06	-4.76393	2.55339e-09	-5.958	2.23101e-12	-7.01923	-24.8003	-7.49681	-12.4697	-20.4838	-14.6287		-1
4	7596283	4:7596283				-7.00873	2.40494e-12	-6.45681	1.0693e-10	0.000899618	-3.32017	4.34919e-11	-6.59167	0.569249	-0.569157	0.608256	-0.512564	0.000572505	-3.44432	-4.12494	-0.581942	-0.523527	-4.34905	-16.6665
2	105686862	2:105686862	Pax6	intron:37483	mm10_genes_introns	-6.0704	1.27595e-09	-4.47812	7.53027e-06	0.00154092	-3.16686	6.02784e-08	-5.41797	0.0957007	-1.66606	0.504221	0.667863	0.666944	-0.430346	-3.86038	-1.77786	0.684301	-0.438965	-9.8582
14	97868740	14:97868740	Dach1	intron:344987	mm10_genes_introns	-5.82265	5.79208e-09	-3.68107	0.000232261	0.00385025	-2.89018	9.07684e-08	-5.3443	0.919938	0.100511	0.403608	0.835195	0.351159	-0.932344	-3.41342	0.102217	0.85947	-0.962295	-9.55397
9	48736717	9:48736717	Zbtb16	intron:235017	mm10_genes_introns	-5.81465	6.07598e-09	-4.43769	9.09301e-06	0.100564	-1.64213	4.67185e-11	-6.58103	0.710877	-0.370678	0.633254	-0.477151	0.394224	-0.851983	-1.74987	-0.377792	-0.487063	-0.877175	-16.5832
12	38594209	12:38594209	4930428E07Rik	intron:308723	mm10_genes_introns	-5.61036	2.01905e-08	-4.71688	2.39495e-06	0.00720598	-2.68717	1.54531e-07	-5.24708	0.491608	-0.687754	0.304614	-1.02659	0.368833	-0.898662	-3.1075	-0.705009	-1.06296	-0.926542	-9.1689

## Sheet: sheep
CHR.oviAri4	OvisAries	cor	t	p	start.hg38	end.hg38	gene.hg38	type.hg38	Island_status.hg38
10	chr10:28201899-28201900	0.95347	24.0756	2.35e-88	1826	1903	mHTT(tg)	exon	S_shore
10	chr10:31789092	-0.466562	-6.51505	1.84e-10	31789032	31789150	LOC105610254/FLT1	intergenic	Island
10		-0.42816	-5.8963	7.06e-09	62725150	62725270	TRNAR-CCU/LOC105616266	intergenic	S_shore
10	chr10:46963307	0.418028	5.7373	1.72e-08	46963247	46963368	DACH1/MZT1	intergenic	N_shelf
10		-0.417159	-5.72372	1.85e-08	62725643	62725763	TRNAR-CCU/LOC105616266	intergenic	S_shore
