# Supplementary material for: DNA methylation study of Huntington’s disease and motor progression in patients and in animal models
Source: Nat Commun. 2020 Sep 10;11:4529. doi: 10.1038/s41467-020-18255-5 (PMC7484780; doi:10.1038/s41467-020-18255-5)
Supplement: Supplementary file 4 — Supplementary Data 2 [file 41467_2020_18255_MOESM4_ESM.xlsx]

## Sheet: Title
Model	Code for covariate(s) of CAG length	Number of covariates associated with CAG length
1	CAG.low, CAG.high	2
2	sum(CAG.low, CAG.high)	1
3	CAG.low * CAG.high	1
4	CAGlow, CAGhigh, CAG.low * CAG.high	3
5	CAG.low, CAG.high,CAG.high.square	3
6	sum(CAG.low, CAG.high)+CAG.high.square	2
7	CAG.low * CAG.high+CAG.high.square	2
8	CAGlow, CAGhigh^2, CAG.low * CAG.high.square	3
p < 0.001 marked in red in the following sheets
The model with the lowest BIC marked in bold at each Summary sheet

## Sheet: Summary
model	N	data.order	data	BIC
1	910	1	Enroll-HD data1	-7070.5
2	910	1	Enroll-HD data1	-7065.69
3	910	1	Enroll-HD data1	-7075.76
4	910	1	Enroll-HD data1	-7065.25
5	910	1	Enroll-HD data1	-7069.22
6	910	1	Enroll-HD data1	-7075.02
7	910	1	Enroll-HD data1	-7070.11
8	910	1	Enroll-HD data1	-7054.95
1	714	2	Enroll-HD data2	-5640.67
2	714	2	Enroll-HD data2	-5664.13
3	714	2	Enroll-HD data2	-5656.09
4	714	2	Enroll-HD data2	-5613.84
5	714	2	Enroll-HD data2	-5612.87
6	714	2	Enroll-HD data2	-5631.59
7	714	2	Enroll-HD data2	-5624.06
8	714	2	Enroll-HD data2	-5595.71
1	376	3	Registry	-3078.09
2	376	3	Registry	-3051.93
3	376	3	Registry	-3082.97
4	376	3	Registry	-3079.18
5	376	3	Registry	-3072.52
6	376	3	Registry	-3074.63
7	376	3	Registry	-3085.31
8	376	3	Registry	-3077.11
1	100	4	Registry Lymphob	-816.643
2	100	4	Registry Lymphob	-814.306
3	100	4	Registry Lymphob	-822.151
4	100	4	Registry Lymphob	-813.038
5	100	4	Registry Lymphob	-812.504
6	100	4	Registry Lymphob	-813.762
7	100	4	Registry Lymphob	-817.584
8	100	4	Registry Lymphob	-813.595
1	64	5	CHDI Fibroblast	-462.841
2	64	5	CHDI Fibroblast	-466.709
3	64	5	CHDI Fibroblast	-464.344
4	64	5	CHDI Fibroblast	-458.996
5	64	5	CHDI Fibroblast	-459.478
6	64	5	CHDI Fibroblast	-462.741
7	64	5	CHDI Fibroblast	-462.547
8	64	5	CHDI Fibroblast	-458.877

## Sheet: Model 1
model	data.order	data	Variable	Estimate	SE	T.statistics	P.value
1	1	Enroll-HD data1	Age	6.99603e-06	1.21567e-05	0.575489	0.565106
1	1	Enroll-HD data1	Female	0.000781863	0.000313834	2.49133	0.0129075
1	1	Enroll-HD data1	caghigh	0.000230602	1.42918e-05	16.1352	1.39553e-51
1	1	Enroll-HD data1	caglow	0.000431005	5.34084e-05	8.07	2.26234e-15
1	2	Enroll-HD data2	Age	-1.76697e-06	1.45927e-05	-0.121086	0.903691
1	2	Enroll-HD data2	Female	0.00023651	0.000326928	0.723432	0.469894
1	2	Enroll-HD data2	caghigh	8.89316e-05	5.51578e-05	1.61231	0.107788
1	2	Enroll-HD data2	caglow	5.02396e-05	4.65927e-05	1.07827	0.281649
1	3	Registry	Age	3.88325e-06	1.38087e-05	0.281217	0.778703
1	3	Registry	Female	0.000190921	0.000386163	0.494406	0.621316
1	3	Registry	caghigh	0.000111116	1.91386e-05	5.80583	1.39026e-08
1	3	Registry	caglow	0.000484505	5.78574e-05	8.37413	1.19908e-15
1	4	Registry Lymphob	Age	-5.9138e-06	2.24971e-05	-0.262869	0.793239
1	4	Registry Lymphob	Female	0.00163998	0.000666842	2.45932	0.0157893
1	4	Registry Lymphob	caghigh	0.000171388	3.07368e-05	5.57599	2.447e-07
1	4	Registry Lymphob	caglow	0.000441361	9.24741e-05	4.77281	6.81488e-06
1	5	CHDI Fibroblast	Age	-0.000116363	7.4046e-05	-1.57149	0.122134
1	5	CHDI Fibroblast	Female	-0.000849533	0.00093963	-0.904114	0.370105
1	5	CHDI Fibroblast	caghigh	0.000218143	6.20762e-05	3.51411	0.000923052
1	5	CHDI Fibroblast	caglow	0.000138204	0.000175779	0.786238	0.435297

## Sheet: Model 2
model	data.order	data	Variable	Estimate	SE	T.statistics	P.value
2	1	Enroll-HD data1	Age	8.10949e-06	1.22243e-05	0.663393	0.50725
2	1	Enroll-HD data1	Female	0.000873665	0.000314528	2.7777	0.00558924
2	1	Enroll-HD data1	I(caghigh + caglow)	0.00025408	1.25958e-05	20.1717	7.44789e-75
2	2	Enroll-HD data2	Age	-4.58252e-06	1.35358e-05	-0.338548	0.73515
2	2	Enroll-HD data2	Female	0.000244293	0.000326204	0.748896	0.454417
2	2	Enroll-HD data2	I(caghigh + caglow)	6.65559e-05	3.42744e-05	1.94186	0.0529474
2	3	Registry	Age	9.17571e-06	1.4367e-05	0.638665	0.523439
2	3	Registry	Female	0.000215985	0.000402646	0.536415	0.591997
2	3	Registry	I(caghigh + caglow)	0.000165877	1.73092e-05	9.58319	1.46504e-19
2	4	Registry Lymphob	Age	3.94386e-06	2.28574e-05	0.172542	0.863387
2	4	Registry Lymphob	Female	0.00149936	0.000685049	2.1887	0.0311232
2	4	Registry Lymphob	I(caghigh + caglow)	0.000210655	2.7614e-05	7.62856	2.00818e-11
2	5	CHDI Fibroblast	Age	-0.000112139	7.27053e-05	-1.54238	0.128931
2	5	CHDI Fibroblast	Female	-0.00084589	0.000932109	-0.907501	0.36825
2	5	CHDI Fibroblast	I(caghigh + caglow)	0.00020521	5.25594e-05	3.90434	0.00026896

## Sheet:  Model 3
model	data.order	data	Variable	Estimate	SE	T.statistics	P.value
3	1	Enroll-HD data1	Age	5.69655e-06	1.2131e-05	0.469587	0.638764
3	1	Enroll-HD data1	Female	0.000702685	0.000312395	2.24935	0.0247333
3	1	Enroll-HD data1	I(caghigh * caglow)	1.25882e-05	6.13093e-07	20.5323	4.89258e-77
3	2	Enroll-HD data2	Age	-9.24823e-06	1.29339e-05	-0.715038	0.475054
3	2	Enroll-HD data2	Female	0.000250431	0.000326764	0.766398	0.443951
3	2	Enroll-HD data2	I(caghigh * caglow)	1.65025e-06	9.78049e-07	1.68729	0.0924284
3	3	Registry	Age	1.01931e-05	1.37678e-05	0.74036	0.459555
3	3	Registry	Female	0.000241446	0.000385351	0.626562	0.531336
3	3	Registry	I(caghigh * caglow)	8.79344e-06	7.6572e-07	11.4839	2.74805e-26
3	4	Registry Lymphob	Age	1.77268e-06	2.18818e-05	0.0810116	0.935607
3	4	Registry Lymphob	Female	0.0015144	0.000657911	2.30184	0.0235765
3	4	Registry Lymphob	I(caghigh * caglow)	1.01599e-05	1.20635e-06	8.42205	4.41938e-13
3	5	CHDI Fibroblast	Age	-9.52058e-05	7.38271e-05	-1.28958	0.202796
3	5	CHDI Fibroblast	Female	-0.000833405	0.00095163	-0.875766	0.385109
3	5	CHDI Fibroblast	I(caghigh * caglow)	8.08488e-06	2.28942e-06	3.5314	0.000865013

## Sheet:  Model 4
model	data.order	data	Variable	Estimate	SE	T.statistics	P.value
4	1	Enroll-HD data1	Age	7.07902e-06	1.21531e-05	0.582485	0.560387
4	1	Enroll-HD data1	Female	0.000763005	0.000314104	2.42915	0.0153311
4	1	Enroll-HD data1	caghigh	0.000105592	0.0001015	1.04032	0.298475
4	1	Enroll-HD data1	caglow	0.000140392	0.000239633	0.585863	0.558116
4	1	Enroll-HD data1	caghigh:caglow	7.31615e-06	5.88106e-06	1.24402	0.21382
4	2	Enroll-HD data2	Age	-1.63055e-06	1.46126e-05	-0.111585	0.911215
4	2	Enroll-HD data2	Female	0.000242103	0.000327714	0.738761	0.460544
4	2	Enroll-HD data2	caghigh	-9.74086e-06	0.000283834	-0.0343189	0.972642
4	2	Enroll-HD data2	caglow	-0.000177873	0.000645204	-0.275685	0.782952
4	2	Enroll-HD data2	caghigh:caglow	5.23989e-06	1.4782e-05	0.354479	0.723192
4	3	Registry	Age	9.36106e-06	1.3854e-05	0.675694	0.499663
4	3	Registry	Female	0.00016718	0.000383161	0.436319	0.662863
4	3	Registry	caghigh	-0.000174634	0.000109938	-1.58848	0.113043
4	3	Registry	caglow	-0.000227667	0.000275916	-0.825131	0.409836
4	3	Registry	caghigh:caglow	1.69528e-05	6.42435e-06	2.63884	0.00867551
4	4	Registry Lymphob	Age	3.49659e-07	2.34411e-05	0.0149165	0.988131
4	4	Registry Lymphob	Female	0.0015366	0.000675853	2.27356	0.0253444
4	4	Registry Lymphob	caghigh	2.34431e-05	0.000157727	0.148631	0.882174
4	4	Registry Lymphob	caglow	7.04906e-05	0.000398689	0.176806	0.860054
4	4	Registry Lymphob	caghigh:caglow	8.69247e-06	9.08941e-06	0.956329	0.34144
4	5	CHDI Fibroblast	Age	-0.000123659	7.66243e-05	-1.61384	0.112734
4	5	CHDI Fibroblast	Female	-0.000791424	0.000957156	-0.826849	0.412174
4	5	CHDI Fibroblast	caghigh	0.000829395	0.00145316	0.570751	0.570675
4	5	CHDI Fibroblast	caglow	0.00160851	0.00349669	0.460009	0.647465
4	5	CHDI Fibroblast	caghigh:caglow	-3.34629e-05	7.94795e-05	-0.421026	0.675505

## Sheet: Model 5
model	data.order	data	Variable	Estimate	SE	T.statistics	P.value
5	1	Enroll-HD data1	Age	-2.24091e-06	1.27495e-05	-0.175765	0.860519
5	1	Enroll-HD data1	Female	0.000797847	0.000313119	2.54806	0.0109992
5	1	Enroll-HD data1	caghigh	0.000590472	0.000154083	3.83215	0.000135943
5	1	Enroll-HD data1	caghigh.square	-5.7131e-06	2.43566e-06	-2.34561	0.0192145
5	1	Enroll-HD data1	caglow	0.000424022	5.33572e-05	7.94686	5.76305e-15
5	2	Enroll-HD data2	Age	-9.38584e-07	1.47696e-05	-0.0635484	0.949365
5	2	Enroll-HD data2	Female	0.000236897	0.00032734	0.723704	0.469728
5	2	Enroll-HD data2	caghigh	0.000399487	0.000827628	0.482689	0.629617
5	2	Enroll-HD data2	caghigh.square	-3.39524e-06	9.02868e-06	-0.376051	0.707106
5	2	Enroll-HD data2	caglow	4.9865e-05	4.66618e-05	1.06865	0.285961
5	3	Registry	Age	-1.26443e-06	1.63844e-05	-0.0771731	0.938528
5	3	Registry	Female	0.000198507	0.000386728	0.513298	0.608053
5	3	Registry	caghigh	0.000187001	0.00013112	1.42618	0.154671
5	3	Registry	caghigh.square	-1.11032e-06	1.89791e-06	-0.585025	0.558892
5	3	Registry	caglow	0.000480481	5.83166e-05	8.23918	3.14244e-15
5	4	Registry Lymphob	Age	5.35757e-06	2.86193e-05	0.187201	0.85192
5	4	Registry Lymphob	Female	0.00164487	0.000669033	2.45858	0.0158411
5	4	Registry Lymphob	caghigh	4.96758e-05	0.000192511	0.258041	0.796958
5	4	Registry Lymphob	caghigh.square	1.74251e-06	2.72053e-06	0.640504	0.523455
5	4	Registry Lymphob	caglow	0.000445741	9.30236e-05	4.7917	6.40191e-06
5	5	CHDI Fibroblast	Age	-0.000130664	7.65376e-05	-1.70719	0.0938695
5	5	CHDI Fibroblast	Female	-0.000694129	0.000963834	-0.720175	0.474705
5	5	CHDI Fibroblast	caghigh	0.0011673	0.00121456	0.961096	0.341039
5	5	CHDI Fibroblast	caghigh.square	-1.29683e-05	1.65725e-05	-0.78252	0.437528
5	5	CHDI Fibroblast	caglow	0.000164313	0.000179565	0.915061	0.364466

## Sheet: Model 6
model	data.order	data	Variable	Estimate	SE	T.statistics	P.value
6	1	Enroll-HD data1	Age	1.31916e-06	1.22387e-05	0.107787	0.914189
6	1	Enroll-HD data1	Female	0.000782086	0.000312718	2.50093	0.0125652
6	1	Enroll-HD data1	I(caghigh + caglow)	0.000444923	4.90614e-05	9.0687	7.51179e-19
6	1	Enroll-HD data1	caghigh.square	-3.44063e-06	8.55361e-07	-4.02243	6.24801e-05
6	2	Enroll-HD data2	Age	-2.06705e-06	1.45136e-05	-0.142421	0.886828
6	2	Enroll-HD data2	Female	0.000237039	0.000326942	0.72502	0.46892
6	2	Enroll-HD data2	I(caghigh + caglow)	5.148e-05	4.64474e-05	1.10835	0.268465
6	2	Enroll-HD data2	caghigh.square	3.91544e-07	8.12511e-07	0.481894	0.63018
6	3	Registry	Age	-1.59102e-05	1.45964e-05	-1.09001	0.276426
6	3	Registry	Female	0.000224859	0.000387946	0.579614	0.562532
6	3	Registry	I(caghigh + caglow)	0.000422179	5.01657e-05	8.4157	8.91287e-16
6	3	Registry	caghigh.square	-4.43503e-06	8.18692e-07	-5.41722	1.09927e-07
6	4	Registry Lymphob	Age	-1.91818e-05	2.53702e-05	-0.756075	0.451536
6	4	Registry Lymphob	Female	0.00158791	0.000676087	2.34868	0.0209812
6	4	Registry Lymphob	I(caghigh + caglow)	0.000361237	8.09215e-05	4.46404	2.27773e-05
6	4	Registry Lymphob	caghigh.square	-2.53831e-06	1.28475e-06	-1.97573	0.0511819
6	5	CHDI Fibroblast	Age	-0.00011407	7.37216e-05	-1.54731	0.127853
6	5	CHDI Fibroblast	Female	-0.000856954	0.000941355	-0.910341	0.366843
6	5	CHDI Fibroblast	I(caghigh + caglow)	0.000160395	0.00017899	0.896112	0.374323
6	5	CHDI Fibroblast	caghigh.square	7.26622e-07	2.77185e-06	0.262143	0.794247

## Sheet:  Model 7
model	data.order	data	Variable	Estimate	SE	T.statistics	P.value
7	1	Enroll-HD data1	Age	7.37546e-06	1.22317e-05	0.602978	0.546677
7	1	Enroll-HD data1	Female	0.000736241	0.000313951	2.34508	0.0192411
7	1	Enroll-HD data1	I(caghigh * caglow)	1.13698e-05	1.29635e-06	8.77061	8.88969e-18
7	1	Enroll-HD data1	caghigh.square	4.92553e-07	4.61735e-07	1.06674	0.286377
7	2	Enroll-HD data2	Age	-2.13202e-06	1.45124e-05	-0.14691	0.883286
7	2	Enroll-HD data2	Female	0.000238417	0.000326995	0.729116	0.466414
7	2	Enroll-HD data2	I(caghigh * caglow)	1.19125e-06	1.0664e-06	1.11709	0.264717
7	2	Enroll-HD data2	caghigh.square	7.07316e-07	6.54392e-07	1.08088	0.28049
7	3	Registry	Age	1.43786e-06	1.39717e-05	0.102912	0.918089
7	3	Registry	Female	0.000184378	0.00038213	0.4825	0.629739
7	3	Registry	I(caghigh * caglow)	1.17829e-05	1.28889e-06	9.14188	4.31204e-18
7	3	Registry	caghigh.square	-1.30798e-06	4.56005e-07	-2.86834	0.0043655
7	4	Registry Lymphob	Age	2.45282e-06	2.33768e-05	0.104926	0.916663
7	4	Registry Lymphob	Female	0.00151279	0.000661716	2.28617	0.02454
7	4	Registry Lymphob	I(caghigh * caglow)	1.00201e-05	2.02745e-06	4.94225	3.45128e-06
7	4	Registry Lymphob	caghigh.square	6.08802e-08	7.07616e-07	0.0860357	0.931625
7	5	CHDI Fibroblast	Age	-0.000112445	7.4046e-05	-1.51858	0.134925
7	5	CHDI Fibroblast	Female	-0.000878921	0.00094252	-0.932522	0.355376
7	5	CHDI Fibroblast	I(caghigh * caglow)	3.20915e-06	4.06337e-06	0.789776	0.433245
7	5	CHDI Fibroblast	caghigh.square	2.13216e-06	1.47489e-06	1.44564	0.154278

## Sheet:  Model 8
model	data.order	data	Variable	Estimate	SE	T.statistics	P.value
8	1	Enroll-HD data1	Age	1.21792e-05	1.22903e-05	0.990957	0.321975
8	1	Enroll-HD data1	Female	0.000750997	0.000315934	2.37707	0.017661
8	1	Enroll-HD data1	caghigh.square	2.60497e-06	1.56572e-06	1.66375	0.096514
8	1	Enroll-HD data1	caglow	0.000346852	0.000157838	2.19752	0.0282397
8	1	Enroll-HD data1	caghigh.square:caglow	5.66446e-08	8.99355e-08	0.629836	0.528963
8	2	Enroll-HD data2	Age	-2.09953e-06	1.4533e-05	-0.144467	0.885214
8	2	Enroll-HD data2	Female	0.000241848	0.000327724	0.737963	0.461028
8	2	Enroll-HD data2	caghigh.square	-1.26187e-07	3.15663e-06	-0.0399752	0.968136
8	2	Enroll-HD data2	caglow	-5.86903e-05	0.0003168	-0.18526	0.853132
8	2	Enroll-HD data2	caghigh.square:caglow	5.72888e-08	1.64475e-07	0.348313	0.727813
8	3	Registry	Age	1.63393e-05	1.41163e-05	1.15747	0.247836
8	3	Registry	Female	0.000127682	0.000384132	0.332391	0.739785
8	3	Registry	caghigh.square	-2.26493e-06	1.51634e-06	-1.49368	0.136124
8	3	Registry	caglow	8.14572e-05	0.000170046	0.47903	0.632204
8	3	Registry	caghigh.square:caglow	2.24247e-07	8.72508e-08	2.57014	0.0105617
8	4	Registry Lymphob	Age	1.58134e-05	2.39426e-05	0.660469	0.510621
8	4	Registry Lymphob	Female	0.00154	0.000673026	2.28818	0.0244432
8	4	Registry Lymphob	caghigh.square	3.44634e-07	2.0431e-06	0.168682	0.866421
8	4	Registry Lymphob	caglow	0.000216231	0.000239951	0.901144	0.36989
8	4	Registry Lymphob	caghigh.square:caglow	1.21148e-07	1.1569e-07	1.04718	0.29779
8	5	CHDI Fibroblast	Age	-0.000123067	7.65146e-05	-1.60841	0.11392
8	5	CHDI Fibroblast	Female	-0.000794318	0.000959452	-0.827887	0.411592
8	5	CHDI Fibroblast	caghigh.square	1.29871e-05	1.63462e-05	0.794503	0.430584
8	5	CHDI Fibroblast	caglow	0.00119079	0.00172531	0.690185	0.493207
8	5	CHDI Fibroblast	caghigh.square:caglow	-5.46837e-07	8.8833e-07	-0.615579	0.54091

[truncated: 18 more sheets: Summary controls, Model 1 controls, Model 2 controls,  Model 3 controls,  Model 4 controls, Model 5 controls, Model 6 controls,  Model 7 controls,  Model 8 controls, Summary HD, Model 1 HD, Model 2 HD,  Model 3 HD,  Model 4 HD, Model 5 HD, Model 6 HD,  Model 7 HD,  Model 8 HD]
