# Supplementary material for: DNA methylation study of Huntington’s disease and motor progression in patients and in animal models
Source: Nat Commun. 2020 Sep 10;11:4529. doi: 10.1038/s41467-020-18255-5 (PMC7484780; doi:10.1038/s41467-020-18255-5)
Supplement: Supplementary file 5 — Supplementary Data 3 [file 41467_2020_18255_MOESM5_ESM.xlsx]

## Sheet: SupplementaryData3_EWASMotorPro
The table reports the top EWAS of motor progression CpGs (meta-analysis p-value<10-6). A positive (negative) value of the meta-analysis robust bi-weight correlation (bicor) indicated that the CpG was hypermethylated (hypomethylated) and associated with motor progression. Only manifest HD patients were used in this analysis. The EWAS results across Enroll-HD data 1(N=354), Enroll-HD data 2 (N=275)…
							Enroll-HD data1				Enroll-HD data2				Registry
CHR	CpG	bp	Gene	Meta.cor	Meta.SE	Meta.P	bicor	SE	Z	P	bicor	SE	Z	P	bicor	SE	Z	P
1	cg26919387	10676290	PEX14	-0.1878	0.0327	9.32e-09	-0.125581	0.0530188	-2.36861	0.0180889	-0.250417	0.0592358	-4.22746	2.65853e-05	-0.202463	0.0583143	-3.47194	0.000546544
11	cg12823408	120357076	ARHGEF12	-0.1816	0.0328	2.971e-08	-0.14812	0.0529081	-2.79957	0.0052315	-0.223167	0.0595043	-3.75043	0.000190638	-0.182214	0.0584709	-3.11631	0.00190374
20	cg21497164	30232738	COX4I2	-0.1769	0.0327	6.469e-08	-0.174336	0.0527557	-3.3046	0.000988505	-0.0931979	0.0603471	-1.54436	0.123115	-0.256931	0.0578064	-4.44468	1.00709e-05
6	cg20751345	30066428	RNF39-TRIM31	-0.1723	0.0328	1.469e-07	-0.189797	0.0526539	-3.60462	0.000329315	-0.212195	0.0596032	-3.56012	0.000395215	-0.111509	0.0588853	-1.89366	0.0587525
15	cg04813911	65503889	CILP	-0.167	0.0328	3.584e-07	-0.183024	0.0526996	-3.47296	0.000538842	-0.127983	0.0601909	-2.12629	0.0338864	-0.18414	0.0584568	-3.15002	0.00169961
7	cg02426324	40680454	C7orf10	-0.1644	0.0328	5.483e-07	-0.201595	0.0525701	-3.83477	0.000134079	-0.107687	0.0602881	-1.78622	0.0746109	-0.171596	0.0585462	-2.93094	0.0034879
10	cg24013882	134255058	PWWP2B-C10orf91	-0.1631	0.0328	6.555e-07	-0.235857	0.0522967	-4.50998	7.2788e-06	-0.104895	0.0603001	-1.73955	0.0825008	-0.126544	0.0588143	-2.15158	0.0318078
1	cg11229399	228689056	RNF187-DUSP5P	-0.1631	0.0328	6.715e-07	-0.155745	0.0528664	-2.94601	0.00330432	-0.221643	0.0595184	-3.72394	0.000211411	-0.114862	0.0588703	-1.95111	0.0515048
12	cg11243173	23999045	SOX5	-0.1622	0.0328	7.756e-07	-0.152271	0.0528857	-2.87925	0.00408413	-0.198475	0.0597195	-3.32345	0.000935213	-0.139466	0.0587458	-2.37405	0.0178794
8	cg05753693	10192930	MSRA	-0.1611	0.0328	9.046e-07	-0.192061	0.0526382	-3.6487	0.000278284	-0.209273	0.0596287	-3.50961	0.000476985	-0.0750297	0.0590201	-1.27126	0.204245
8	cg16678564	21916802	EPB49	-0.1608	0.0328	9.71e-07	-0.175614	0.0527477	-3.32932	0.000905683	-0.154472	0.0600383	-2.57289	0.0103065	-0.14864	0.0586932	-2.5325	0.0115506
