# Supplementary material for: DNA methylation study of Huntington’s disease and motor progression in patients and in animal models
Source: Nat Commun. 2020 Sep 10;11:4529. doi: 10.1038/s41467-020-18255-5 (PMC7484780; doi:10.1038/s41467-020-18255-5)
Supplement: Supplementary file 6 — Supplementary Data 4 [file 41467_2020_18255_MOESM6_ESM.xlsx]

## Sheet: Title
Sheet	Description
Human HTT exon 1	List the results of human EWAS of HD status for the CpGs in HTT srrounding exon 1 (+/- 15 Kb)
RRBS mouse HTT significant CpGs	List the results of mouse RRBS EWAS of HD status for the Htt CpGs with p values <=0.05

## Sheet: Human HTT exon 1
CHR	bp.hg19	CpG	Gene	UCSCRefGeneGroup	Z.MetaAnalysisHD	Z.HDEnrollAgg	Z.HD.AdjFemaleRegistry	p.MetaAnalysisHD	p.HDEnrollAgg	p.HD.AdjFemaleRegistry
4	3076418	cg02550322	HTT	1stExon;5'UTR	4.58048	3.75457	2.7232	4.63912e-06	0.000228593	0.00659118
4	3076557	cg22982173	HTT	1stExon	10.5261	8.17412	6.7121	6.5e-26	2.25182e-14	3.11206e-11
4	3077939	cg11324953	HTT	Body	2.3654	1.27998	2.0652	0.0180104	0.2029	0.0392246
4	3079751	cg08763102	HTT	Body	4.41233	2.31546	3.92452	1.02264e-05	0.0217914	9.29259e-05

## Sheet: RRBS mouse HTT significant CpGs
CHR.mm10	bp.mm10	CpG	gene.mm10	meta.z	z.Cerebellum	z.Striantum	meta.p	p.Cerebellum	p.Striantum	t.Cerebellum	t.Striantum	n.Cerebellum	n.Striantum
5	34762625	5:34762625	Htt	5.41901	4.37025	3.29339	5.99307e-08	1.24106e-05	0.000989879	6.57404	4.14567	16	16
5	34762241	5:34762241	Htt	5.34289	2.83699	4.71899	9.14779e-08	0.00455412	2.37014e-06	3.42108	7.95756	15	15
5	34762648	5:34762648	Htt	5.17215	3.6972	3.61733	2.31413e-07	0.000217994	0.000297656	4.93868	4.77234	16	16
5	34762314	5:34762314	Htt	4.87553	5.31253	1.70255	1.08516e-06	1.08111e-07	0.0886529	10.4467	1.82979	15	16
5	34762282	5:34762282	Htt	4.61952	2.88586	3.64713	3.84627e-06	0.00390344	0.000265188	3.45015	4.83381	16	16
5	34762248	5:34762248	Htt	4.59357	2.60183	3.89446	4.35732e-06	0.0092729	9.84177e-05	3.05152	5.52192	15	15
5	34762635	5:34762635	Htt	4.43773	3.11323	3.16266	9.09142e-06	0.00185052	0.00156333	3.82674	3.91234	16	16
5	34762334	5:34762334	Htt	4.27853	4.07151	2.04767	1.88132e-05	4.67086e-05	0.0405919	5.96975	2.256	15	16
5	34762558	5:34762558	Htt	4.24489	3.13783	2.8595	2.18699e-05	0.00170202	0.00424316	3.86917	3.45792	16	15
5	34762304	5:34762304	Htt	4.06751	3.7932	2.01934	4.7518e-05	0.000148716	0.043452	5.28081	2.21984	15	16
5	34762350	5:34762350	Htt	3.96011	3.63371	2.02165	7.49156e-05	0.000279379	0.0432127	4.92117	2.22278	15	16
5	34762337	5:34762337	Htt	3.91096	3.52757	2.05378	9.19306e-05	0.00041939	0.0399973	4.69446	2.26382	15	16
5	34761848	5:34761848	Htt	3.44686	3.1515	1.7231	0.00056714	0.00162435	0.0848705	3.89288	1.85437	16	16
5	34761850	5:34761850	Htt	3.17616	2.41765	2.07413	0.00149236	0.0156212	0.0380675	2.75078	2.28996	16	16
5	34762540	5:34762540	Htt	3.00826	1.38151	2.9248	0.00262751	0.167122	0.00344674	1.45721	3.56636	16	15
5	34761795	5:34761795	Htt	2.9299	2.28679	1.85672	0.00339071	0.0222083	0.0633512	2.57067	2.0165	16	16
5	34762319	5:34762319	Htt	2.92375	2.76084	1.41939	0.00345841	0.00576526	0.155785	3.29842	1.50016	15	16
5	34762543	5:34762543	Htt	2.89943	2.15196	1.94388	0.0037384	0.0314007	0.0519102	2.39108	2.13984	16	15
5	34762572	5:34762572	Htt	2.87717	2.28378	1.77072	0.00401258	0.0223846	0.0766066	2.5666	1.92341	16	15
5	34762363	5:34762363	Htt	2.67738	2.37626	1.44222	0.0074201	0.0174891	0.14924	2.72071	1.52616	15	16
5	34863233	5:34863233	Htt	2.57542	2.89062	0.751567	0.0100119	0.00384479	0.452311	3.45777	0.773114	16	16
5	34761845	5:34761845	Htt	2.45872	2.50692	0.970238	0.0139432	0.0121788	0.331928	2.87718	1.00505	16	16
5	34761810	5:34761810	Htt	2.38343	1.93481	1.43587	0.0171521	0.0530139	0.151039	2.11327	1.51892	16	16
5	34761760	5:34761760	Htt	2.28538	1.78937	1.44265	0.0222904	0.0735548	0.14912	1.93425	1.52665	16	16
5	34761903	5:34761903	Htt	2.20783	1.33567	1.78667	0.0272562	0.181658	0.0739901	1.40556	1.93098	16	16
5	34761808	5:34761808	Htt	2.07383	1.08181	1.85102	0.0380951	0.279335	0.0641662	1.12542	2.0095	16	16
5	34761939	5:34761939	Htt	2.02585	1.42465	1.44034	0.0427798	0.154258	0.149772	1.50614	1.52401	16	16
